# Supplementary material for: De novo transcriptomic subtyping of colorectal cancer liver metastases in the context of tumor heterogeneity
Source: Genome Med. 2021 Sep 1;13:143. doi: 10.1186/s13073-021-00956-1 (PMC8411513; doi:10.1186/s13073-021-00956-1)
Supplement: Supplementary file 2 — Table S1. Association of clinical variables with PC1 and the liver score of CRLMs. Table S2. Genes (n = 514) used as input for NMF classification of CRLMs. Table S3. GSEA results based on NMF classification at K = 2. Table S4. GSEA result for the de novo LMS groups (at NMF K = 5). Table S5. Associations of the LMS subtypes (grouped) with mutations and selected clinical variables. Table S6: Associations of the LMS groups with clinical variables. Table S72. Univariable Cox Proportional hazard analysis. Table S8. Multivariable Cox Proportional hazard analysis. Table S9. Clinical information of GSE131418 dataset according to LMS subtypes. Table S10. Predictive RF model specification. [file 13073_2021_956_MOESM2_ESM.xlsx]

## Sheet: Table S1
Table S1: Association of clinical varibles with PC1 and the liver score of CRLMs
Variable	PC1a	Liver Scorea
Age (above versus below median)	0.48	0.41
Gender	0.84	0.45
Primary tumor location (distal versus proximal)	0.72	0.83
Primary tumor differentiation (well/moderate versus poor)	0.15	0.77
Nodal status primary tumor (positive versus negative)	0.3	0.42
Synchronous liver metastasis (yes versus no)	0.083	0.42
Previous resection/radiofrequency ablation of CRLM (Ref: No)	0.18	0.62
Neoadjuvant treatment (yes versus chemonaive)	0.072	0.73
Previous chemotherapy (yes versus chemonaive)	0.7	0.7
Targeted treatment, previous or neoadjuvant (yes versus no)	0.49	0.58
Radiofrequency ablation (yes versus no)	0.51	0.41
R-status liver (R0/R1 versus R2)	0.048b	0.03b
Extrahepatic disease (yes versus no)	0.009b	0.04b
Number of liver metastases (equal/above versus below median)	0.34	0.87
aP-values from two-sided Wilcoxon rank sum test
bStatistically significant difference

## Sheet: Table S2
Table S2: Genes (n=514) used as input for NMF classification of CRLMs
HGNC SYMBOL	ENTREZ ID
ABHD17C	58489
ABO	28
ACE2	59272
ACSL5	51703
ACTG2	72
ADAM12	8038
ADAMDEC1	27299
ADGRF4	221393
ADORA3	140
AEBP1	165
AGR2	10551
AGR3	155465
AHNAK2	113146
AKR1B1	231
ALOX5AP	241
ANKRD18A	253650
ANKRD22	118932
ANKRD40CL	55018
ANLN	54443
ANTXR1	84168
ANXA1	301
ANXA3	306
APOBEC1	339
APOD	347
AREG	374
ARHGEF38	54848
ASPM	259266
ASPN	54829
ATP10B	23120
ATP1B1	481
ATP6V0D2	245972
ATP9A	10079
AXIN2	8313
BAIAP2L1	55971
BCAT1	586
BCL2A1	597
BCL2L15	440603
BHLHE41	79365
BICC1	80114
BMP4	652
BMP7	655
BUB1	699
BUB1B	701
C10orf99	387695
C3AR1	719
CA12	771
CA9	768
CAB39L	81617
CADPS	8618
CAPN8	388743
CASC9	101805492
CCDC80	151887
CCDC88A	55704
CCL18	6362
CCL2	6347
CCL20	6364
CCL24	6369
CCNA2	890
CCND2	894
CCR4	1233
CD109	135228
CD2	914
CD37	951
CD3G	917
CD48	962
CD52	1043
CD53	963
CD74	972
CD84	8832
CD86	942
CD96	10225
CDC6	990
CDCA7	83879
CDH1	999
CDH17	1015
CDHR1	92211
CDK1	983
CDKN3	1033
CDR1	1038
CDS1	1040
CEACAM1	634
CEACAM5	1048
CEACAM6	4680
CEACAM7	1087
CEL	1056
CEMIP	57214
CENPF	1063
CEP55	55165
CFTR	1080
CHIT1	1118
CHMP4C	92421
CHRM3	1131
CKB	1152
CKMT1A	548596
CKMT1B	1159
CLDN3	1365
CLDN4	1364
CLDN7	1366
CLEC5A	23601
CLEC7A	64581
CLIP4	79745
COL10A1	1300
COL12A1	1303
COL14A1	7373
COL17A1	1308
COL8A1	1295
COLEC12	81035
CPA3	1359
CPA6	57094
CRISPLD2	83716
CST1	1469
CTSE	1510
CTSK	1513
CXCL10	3627
CXCL11	6373
CXCL8	3576
CXCL9	4283
CXCR4	7852
CYBB	1536
CYBRD1	79901
CYP1B1	1545
CYP2S1	29785
CYTIP	9595
DACH1	1602
DDX60	55601
DIAPH3	81624
DLGAP5	9787
DMBT1	1755
DNAJC5B	85479
DOCK10	55619
DOCK2	1794
DOCK8	81704
DPEP1	1800
DSC3	1825
DSG2	1829
DSG3	1830
DSP	1832
DUOX2	50506
E2F5	1875
ECT2	1894
EDIL3	10085
EDN1	1906
EFEMP1	2202
EFNB2	1948
EGLN3	112399
EHF	26298
EMB	133418
EMP3	2014
EPCAM	4072
EPHA3	2042
EPHX4	253152
EPPK1	83481
ERAP2	64167
ERBB3	2065
EREG	2069
ERP27	121506
ESCO2	157570
ESRP1	54845
EVI2B	2124
F13A1	2162
FABP3	2170
FAM111B	374393
FAM129A	116496
FAM83B	222584
FAP	2191
FCGR1A	2209
FCGR2A	2212
FDCSP	260436
FERMT1	55612
FGF7	2252
FPR3	2359
FREM1	158326
FRZB	2487
FUT3	2525
FXYD3	5349
FYB1	2533
GABRA2	2555
GABRE	2564
GALNT3	2591
GALNT5	11227
GAU1	101929549
GBP3	2635
GBP5	115362
GCNT3	9245
GDF15	9518
GLIPR1	11010
GLRA2	2742
GNG4	2786
GOLGA8A	23015
GPA33	10223
GPC3	2719
GPNMB	10457
GPR160	26996
GPR171	29909
GPR174	84636
GPR183	1880
GPR34	2857
GPRC5A	9052
GPSM2	29899
GPX2	2877
GREM1	26585
GRHL2	79977
GRIN2B	2904
GRM8	2918
GUCY2C	2984
HACD4	401494
HAS2	3037
HAVCR1	26762
HAVCR2	84868
HHLA2	11148
HIST1H3I	8354
HLA-DMA	3108
HLA-DMB	3109
HLA-DPB1	3115
HLA-DQA1	3117
HLA-DQA2	3118
HLA-DRA	3122
HMMR	3161
HNF4G	3174
HOXA13	3209
HOXA5	3202
HOXA7	3204
HPGDS	27306
HTR1D	3352
HTR2B	3357
HUNK	30811
IBSP	3381
IDO1	3620
IFI16	3428
IFI27	3429
IFI30	10437
IL2RG	3561
IL7R	3575
IRAK3	11213
ITGA2	3673
ITGAM	3684
ITGAX	3687
ITGB6	3694
ITGB8	3696
ITGBL1	9358
KCNH8	131096
KCTD12	115207
KIAA1324	57535
KIAA1324L	222223
KIF11	3832
KIF14	9928
KIF18A	81930
KIF23	9493
KLF5	688
KLHL6	89857
KLK6	5653
KRT19	3880
KRT20	54474
KRT23	25984
LAIR1	3903
LAMA2	3908
LAMC2	3918
LAPTM5	7805
LCN2	3934
LCP1	3936
LDHB	3945
LEFTY1	10637
LGALS4	3960
LGR5	8549
LINC00702	100652988
LINC00858	170425
LINC00924	145820
LINC01006	100506380
LINC01123	440894
LINC01559	283422
LINC01614	105373869
LINC01748	105378763
LINC01876	101929378
LINC02086	105371809
LINC02163	107986389
LINC02253	107984764
LINC02418	100190940
LINC02562	105377283
LINC02595	401585
LIPH	200879
LPL	4023
LRP4	4038
LRRC19	64922
LRRC31	79782
LRRC66	339977
LUM	4060
LY6G6D	58530
LY86	9450
LYZ	4069
MACC1	346389
MAD2L1	4085
MAL2	114569
MANSC1	54682
MAP2K6	5608
ME1	4199
MELK	9833
MEP1A	4224
MFAP5	8076
MGAM2	93432
MGP	4256
MIR1204	100302185
MIR1206	100302170
MIR1245A	100302219
MIR1299	100302167
MIR196A1	406972
MIR196B	442920
MIR21	406991
MIR224	407009
MIR3064	100616387
MIR3140	100422896
MIR3606	100500837
MIR421	693122
MIR4320	100422865
MIR4441	100616493
MIR4653	100616117
MIR4668	100616114
MIR4774	100616356
MIR5047	100616408
MIR548C	693129
MIR555	693140
MIR570	693155
MIR573	693158
MIR614	693199
MIR644A	693229
MKI67	4288
MMP1	4312
MMP12	4321
MMP2	4313
MMP7	4316
MMP9	4318
MNDA	4332
MOXD1	26002
MS4A4A	51338
MSR1	4481
MTMR11	10903
MUC1	4582
MUC12	10071
MUC13	56667
MUC17	140453
MUC20	200958
MXRA5	25878
MYB	4602
MYO1A	4640
MYO5A	4644
MYO5B	4645
MYO5C	55930
NCF2	4688
NCKAP1L	3071
NCR3LG1	374383
NDC80	10403
NEAT1	283131
NETO2	81831
NEXN	91624
NFE2L3	9603
NKD1	85407
NOX1	27035
NPNT	255743
NQO1	1728
NUF2	83540
NXPE1	120400
NXPE2	120406
NXPE4	54827
OLFM4	10562
OLR1	4973
OXGR1	27199
PARD6B	84612
PARM1	25849
PARP15	165631
PBK	55872
PCDH18	54510
PCDHGB2	56103
PCP4	5121
PDGFD	80310
PDPN	10630
PERP	64065
PGAP1	80055
PI15	51050
PI3	5266
PIK3CG	5294
PIP5K1B	8395
PKP2	5318
PLA2G10	8399
PLA2G4A	5321
PLA2G7	7941
PLCB1	23236
PLCB4	5332
PLEKHS1	79949
PLN	5350
PLS1	5357
PLTP	5360
PLXDC2	84898
PLXNC1	10154
POF1B	79983
POSTN	10631
PPP1R14C	81706
PPP1R1B	84152
PPP1R9A	55607
PRAC1	84366
PRELID3B	51012
PRELP	5549
PROM1	8842
PRR11	55771
PRR15L	79170
PRSS8	5652
PRUNE2	158471
PTPN13	5783
PTPN22	26191
PTPRC	5788
PTPRR	5801
PYGB	5834
QPCT	25797
RAB25	57111
RAB31	11031
RARRES1	5918
RASEF	158158
REG1A	5967
RGS1	5996
RNASE1	6035
RNASE6	6039
RNF43	54894
RPS6KA6	27330
RRM2	6241
RUBCNL	80183
S100A14	57402
S100A4	6275
SAMD5	389432
SAMD9	54809
SAMD9L	219285
SAMHD1	25939
SATB2	23314
SCEL	8796
SCIN	85477
SCNN1A	6337
SEMA3A	10371
SERPINB5	5268
SFRP2	6423
SFRP4	6424
SGO1	151648
SKA3	221150
SLAMF6	114836
SLAMF7	57823
SLAMF8	56833
SLC12A2	6558
SLC16A6	9120
SLC1A3	6507
SLC26A2	1836
SLC26A3	1811
SLC28A3	64078
SLC2A1	6513
SLC2A3	6515
SLC38A5	92745
SLC44A4	80736
SLC44A5	204962
SLC5A1	6523
SLC6A14	11254
SLC6A20	54716
SLC6A8	6535
SLC7A11	23657
SLC9A2	6549
SMIM31	100505989
SMOC2	64094
SNHG4	724102
SOAT1	6646
SOX9	6662
SPAG1	6674
SPC25	57405
SPINK1	6690
SPP1	6696
SQLE	6713
ST6GALNAC1	55808
ST8SIA4	7903
STC1	6781
STIL	6491
STMN2	11075
STX19	415117
SULF1	23213
SULT1C2	6819
TAS2R4	50832
TESC	54997
TFEC	22797
TFF1	7031
TFF3	7033
TLR7	51284
TM4SF19	116211
TM4SF20	79853
TM6SF1	53346
TMC5	79838
TMC7	79905
TMEM171	134285
TMEM236	653567
TMEM255A	55026
TMEM45B	120224
TMPRSS4	56649
TNFRSF11B	4982
TNS4	84951
TOP2A	7153
TOX3	27324
TPX2	22974
TREM1	54210
TRIM2	23321
TRIM29	23650
TRIM31	11074
TRPM6	140803
TSPAN1	10103
TSPAN13	27075
TSPAN8	7103
TTK	7272
TYROBP	7305
UBD	10537
UCA1	652995
UGT8	7368
VCAN	1462
VIL1	7429
ZNF117	51351

## Sheet: Table S3 
Table S3: GSEA results based on NMF classification at K=2
Gene sets			Enrichment
Name	Source	No of genes	Direction	p-value	FDR
EPITHELIAL	https://www.sciencedirect.com/science/article/pii/S153561081930371X	86	Up Epithelial	9.75931e-38	5.56281e-36
MESENCHYMAL	https://www.sciencedirect.com/science/article/pii/S153561081930371X	29	Up Mesenchymal	5.39746e-17	3.07655e-16
EMT SIGNALING	http://www.broadinstitute.org/gsea/msigdb/cards/JECHLINGER_EPITHELIAL_TO_MESENCHYMAL_TRANSITION_UP	70	Up Mesenchymal	6.94178e-13	3.0437e-12
CELL MIGRATION SIGNALING	http://www.broadinstitute.org/gsea/msigdb/cards/WU_CELL_MIGRATION	177	Up Mesenchymal	0.486595	0.513628
CELL CYCLE CHECKPOINTS	http://www.gsea-msigdb.org/gsea/msigdb/cards/GO_CELL_CYCLE_CHECKPOINT	215	Up Epithelial	3.2167e-10	7.97183e-10
DNA REPAIR MECHANISM	http://www.broadinstitute.org/gsea/msigdb/cards/REACTOME_DNA_REPAIR	102	Up Epithelial	4.16144e-10	9.88342e-10
GLYCOLYSIS	http://www.broadinstitute.org/gsea/msigdb/cards/HALLMARK_GLYCOLYSIS	198	Up Epithelial	5.16838e-05	8.66464e-05
MITOCHONDRIA SIGNALING	http://www.broadinstitute.org/gsea/msigdb/cards/WONG_MITOCHONDRIA_GENE_MODULE	202	Up Epithelial	1.13723e-12	4.63015e-12
FATTY ACID METABOLISM	http://www.gsea-msigdb.org/gsea/msigdb/cards/HALLMARK_FATTY_ACID_METABOLISM	158	Up Epithelial	0.00771128	0.0102219
KRAS ADDICTION	http://www.broadinstitute.org/gsea/msigdb/cards/SINGH_KRAS_DEPENDENCY_SIGNATURE	18	Up Epithelial	3.80568e-05	6.57345e-05
NRAS SIGNALING	http://www.broadinstitute.org/gsea/msigdb/cards/CROONQUIST_NRAS_SIGNALING_UP	39	Up Mesenchymal	1.99398e-14	9.4714e-14
BRAF-LIKE	https://www.sciencedirect.com/science/article/pii/S0092867416302094	152	Up Mesenchymal	0.0443906	0.0527138
ERBB2 SIGNALING	http://www.gsea-msigdb.org/gsea/msigdb/cards/PEDERSEN_TARGETS_OF_611CTF_ISOFORM_OF_ERBB2	74	Up Epithelial	0.930181	0.930181
MET SIGNALING	http://www.gsea-msigdb.org/gsea/msigdb/cards/SEIDEN_ONCOGENESIS_BY_MET	86	Up Epithelial	1.05643e-05	1.88177e-05
MTORC1 SIGNALING	http://www.broadinstitute.org/gsea/msigdb/cards/HALLMARK_MTORC1_SIGNALING	197	Up Epithelial	4.11291e-09	8.68281e-09
MYC TARGETS	http://www.gsea-msigdb.org/gsea/msigdb/cards/HALLMARK_MYC_TARGETS_V2	58	Up Epithelial	6.28336e-20	5.96919e-19
TP53 TRANSCRIPTIONAL REGULATION	http://www.gsea-msigdb.org/gsea/msigdb/cards/REACTOME_TRANSCRIPTIONAL_REGULATION_BY_TP53	357	Up Epithelial	4.73912e-09	9.64749e-09
MSI-LIKE	http://www.gsea-msigdb.org/gsea/msigdb/cards/WATANABE_COLON_CANCER_MSI_VS_MSS_UP	29	Up Epithelial	0.661758	0.685822
SERRATED-LIKE	http://software.broadinstitute.org/gsea/msigdb/cards/LAIHO_COLORECTAL_CANCER_SERRATED_UP || https://www.nature.com/articles/1209778	104	Up Mesenchymal	0.000294441	0.000479518
TRANSIT AMPLIFYING	https://www.nature.com/articles/nm.3175	47	Up Epithelial	7.14797e-11	1.94016e-10
SECRETORY PROGENITOR	PMID:29802404	71	Up Epithelial	0.123298	0.14056
GOBLET CELL	https://panglaodb.se/markers.html?cell_type=%27Goblet%20cells%27	21	Up Epithelial	0.000382854	0.000606185
CHOLANGIOCYTE	https://www.nature.com/articles/s41467-018-06318-7	18	Up Epithelial	0.00535063	0.00726156
LGR5+ STEM CELL	https://www.nature.com/articles/nrm3721 || https://www.nature.com/articles/nrm3980	5	Up Epithelial	0.0391545	0.0485175
ENTEROCYTE	panglaodb.se: SRA728025:SRS3454422 || PMID: 30814735	32	Up Epithelial	4.57588e-12	1.63016e-11
DCLK1+ CELL	PMID:29802404 [putative quiescent stem cells]	98	Up Mesenchymal	6.83372e-34	1.94761e-32
PROCR+ CELL	PMID:29802404 [putative quiescent stem cells]	21	Up Mesenchymal	6.4242e-09	1.26269e-08
HEPATOCYTE	https://panglaodb.se/markers.html?cell_type=%27Hepatocytes%27	148	Up Epithelial	0.126564	0.141454
STROMAL	https://www.nature.com/articles/ncomms3612	53	Up Mesenchymal	1.04827e-27	1.99171e-26
HEPATOCYTE GROWTH FACTOR	http://www.gsea-msigdb.org/gsea/msigdb/cards/RUTELLA_RESPONSE_TO_HGF_UP	416	Up Mesenchymal	6.95807e-12	2.20339e-11
NOTCH1 SIGNALING	http://www.broadinstitute.org/gsea/msigdb/cards/VILIMAS_NOTCH1_TARGETS_UP	52	Up Mesenchymal	1.14504e-17	7.71835e-17
WOUND SIGNALING	http://www.broadinstitute.org/gsea/msigdb/cards/ROY_WOUND_BLOOD_VESSEL_UP	49	Up Mesenchymal	1.80409e-09	3.95512e-09
COLLAGEN FORMATION	http://www.broadinstitute.org/gsea/msigdb/cards/REACTOME_COLLAGEN_FORMATION	54	Up Mesenchymal	5.61341e-10	1.27986e-09
ALLOGRAFT REJECTION	http://www.gsea-msigdb.org/gsea/msigdb/cards/HALLMARK_ALLOGRAFT_REJECTION	199	Up Mesenchymal	5.14609e-24	7.33318e-23
CYTOTOXIC T CELL	http://www.broadinstitute.org/gsea/msigdb/cards/BIOCARTA_TCYTOTOXIC_PATHWAY	12	Up Mesenchymal	2.78185e-20	3.17131e-19
PD1	http://www.gsea-msigdb.org/gsea/msigdb/cards/REACTOME_PD_1_SIGNALING	23	Up Mesenchymal	1.46114e-19	1.18979e-18
CTLA4	http://www.gsea-msigdb.org/gsea/msigdb/cards/BIOCARTA_CTLA4_PATHWAY	19	Up Mesenchymal	1.21869e-17	7.71835e-17
INFLAMMATORY RESPONSE	http://www.broadinstitute.org/gsea/msigdb/cards/HALLMARK_INFLAMMATORY_RESPONSE	196	Up Mesenchymal	2.67473e-15	1.386e-14
INTERFERON GAMMA	http://www.broadinstitute.org/gsea/msigdb/cards/REACTOME_INTERFERON_GAMMA_SIGNALING	60	Up Mesenchymal	7.43566e-12	2.2307e-11
INTERFERON ALPHA	http://www.broadinstitute.org/gsea/msigdb/cards/HALLMARK_INTERFERON_ALPHA_RESPONSE	93	Up Mesenchymal	0.002193	0.00312503
HALLMARK ADIPOGENESIS	http://www.gsea-msigdb.org/gsea/msigdb/cards/HALLMARK_ADIPOGENESIS	199	Up Epithelial	0.14603	0.160071
HALLMARK PEROXISOME	http://www.gsea-msigdb.org/gsea/msigdb/cards/HALLMARK_PEROXISOME	104	Up Epithelial	0.018032	0.0228405
MITOTIC SPINDLE	http://www.gsea-msigdb.org/gsea/msigdb/cards/HALLMARK_MITOTIC_SPINDLE	197	Up Epithelial	0.00192395	0.00281192
HYPOXIA	http://www.gsea-msigdb.org/gsea/msigdb/cards/WACKER_HYPOXIA_TARGETS_OF_VHL	13	Up Epithelial	0.0486462	0.0565884
WNT SIGNALING	http://www.gsea-msigdb.org/gsea/msigdb/cards/PID_WNT_CANONICAL_PATHWAY	20	Up Epithelial	0.010208	0.013224
TGFB SIGNALING	http://www.broadinstitute.org/gsea/msigdb/cards/HALLMARK_TGF_BETA_SIGNALING	54	Up Mesenchymal	0.160278	0.172375
MEK SIGNALING	http://www.broadinstitute.org/gsea/msigdb/cards/MEK_UP.V1_UP	181	Up Mesenchymal	0.694911	0.70732
EGFR SIGNALING	http://www.broadinstitute.org/gsea/msigdb/cards/EGFR_UP.V1_UP	182	Up Mesenchymal	0.00063104	0.000972143
PDGFRA SIGNALING	http://www.broadinstitute.org/gsea/msigdb/cards/KANG_GIST_WITH_PDGFRA_UP	48	Up Mesenchymal	1.96727e-12	7.47564e-12
VEGF SIGNALING	http://www.gsea-msigdb.org/gsea/msigdb/cards/GO_POSITIVE_REGULATION_OF_VASCULAR_ENDOTHELIAL_GROWTH_FACTOR_SIGNALING_PATHWAY	6	Up Mesenchymal	0.000892315	0.00133847
ERK1/2 SIGNALING	http://www.broadinstitute.org/gsea/msigdb/cards/GO_POSITIVE_REGULATION_OF_ERK1_AND_ERK2_CASCADE	161	Up Mesenchymal	5.76909e-08	1.09613e-07
NFKB	http://www.broadinstitute.org/gsea/msigdb/cards/HALLMARK_TNFA_SIGNALING_VIA_NFKB	196	Up Mesenchymal	2.46199e-10	6.37879e-10
IL6-STAT3	http://www.gsea-msigdb.org/gsea/msigdb/cards/HALLMARK_IL6_JAK_STAT3_SIGNALING	86	Up Mesenchymal	5.19743e-12	1.74267e-11
COMPLEMENT SIGNALING	http://www.broadinstitute.org/gsea/msigdb/cards/HALLMARK_COMPLEMENT	195	Up Mesenchymal	1.41647e-11	4.03695e-11
5FU RESISTANCE	https://www.nature.com/articles/oncsis201748	67	Up Mesenchymal	0.0415504	0.0503909
MEKi RESISTANCE	https://www.nature.com/articles/s41388-018-0554-z	65	Up Mesenchymal	0.00246978	0.0034336
ICKi RESPONDERS INFG	PMID: 28650338	9	Up Mesenchymal	4.16776e-07	7.66329e-07

## Sheet: Table S4
Table S4: GSEA result for the de novo LMS groups (at NMF K=5)
Gene sets				LMS1			LMS2			LMS3			LMS4			LMS5
Name	Original name	Source	No. of genes	Direction	p-value	FDR	Direction	p-value	FDR	Direction	p-value	FDR	Direction	p-value	FDR	Direction	p-value	FDR
EPITHELIAL	EPITHELIAL	PMID: 31526760	86	Up	3.55e-22	1.01e-20	Up	1.97e-10	7.02e-10	Up	0.501612	0.539469	Up	3.04e-33	1.73e-31	Down	2.17e-39	1.24e-37
MESENCHYMAL	MESENCHYMAL	PMID: 31526760	29	Down	0.00027	0.000481	Down	1.5e-11	7.14e-11	Down	0.034538	0.043748	Down	6.17e-10	2.93e-09	Up	6.09e-18	3.47e-17
EMT SIGNALING	EMT_SIGNALING	http://www.gsea-msigdb.org/gsea/msigdb/cards/JECHLINGER_EPITHELIAL_TO_MESENCHYMAL_TRANSITION_UP	70	Up	0.139967	0.156434	Down	8.6e-08	2.08e-07	Down	1.61e-12	7.65e-12	Down	1.78e-06	4.84e-06	Up	3.57e-13	1.45e-12
KRAS ADDICTION	KRAS_ADDICTION	http://www.gsea-msigdb.org/gsea/msigdb/cards/SINGH_KRAS_DEPENDENCY_SIGNATURE	18	Up	1.17e-17	9.51e-17	Down	0.493722	0.521151	Down	0.615748	0.638139	Up	0.024475	0.036579	Down	1.19e-05	2.11e-05
NRAS SIGNALING	NRAS_SIGNALING	http://www.gsea-msigdb.org/gsea/msigdb/cards/CROONQUIST_NRAS_SIGNALING_UP	39	Down	0.185708	0.199724	Down	7.38e-06	1.32e-05	Down	5.08e-16	4.14e-15	Down	0.000275	0.000541	Up	9.45e-15	4.49e-14
BRAF-LIKE	BRAF-LIKE	PMID: 27058664	152	Up	3.08e-56	1.76e-54	Down	8.35e-17	1.19e-15	Down	7.67e-13	3.97e-12	Down	1.94e-05	4.26e-05	Up	0.037306	0.043396
ERBB2 SIGNALING	ERBB2_SIGNALING	http://www.gsea-msigdb.org/gsea/msigdb/cards/PEDERSEN_TARGETS_OF_611CTF_ISOFORM_OF_ERBB2	74	Up	5.51e-18	5.23e-17	Down	4.08e-06	8.03e-06	Down	4.89e-06	8.99e-06	Up	0.659503	0.696142	Up	0.982523	0.982523
MET SIGNALING	MET_SIGNALING	http://www.gsea-msigdb.org/gsea/msigdb/cards/SEIDEN_ONCOGENESIS_BY_MET	86	Up	2.49e-14	1.78e-13	Down	0.001691	0.002409	Down	0.015927	0.021615	Up	2.47e-08	9.38e-08	Down	0.000198	0.000313
MTORC1 SIGNALING	MTORC1_SIGNALING	http://www.gsea-msigdb.org/gsea/msigdb/cards/HALLMARK_MTORC1_SIGNALING	197	Up	3.23e-20	6.13e-19	Up	0.220671	0.256699	Down	2.93e-11	1.05e-10	Up	2.25e-14	1.76e-13	Down	4.47e-08	8.79e-08
MYC TARGETS	MYC_TARGETS	http://www.gsea-msigdb.org/gsea/msigdb/cards/HALLMARK_MYC_TARGETS_V2	58	Up	4.12e-07	9.8e-07	Up	1.57e-09	4.85e-09	Down	0.008755	0.012476	Up	3.2e-24	6.08e-23	Down	7.52e-19	6.12e-18
TP53 TRANSCRIPTIONAL REGULATION	TP53_TRANSCRIPTIONAL_REGULATION	http://www.gsea-msigdb.org/gsea/msigdb/cards/REACTOME_TRANSCRIPTIONAL_REGULATION_BY_TP53	357	Up	1.88e-05	3.98e-05	Up	0.2437	0.277819	Down	0.208253	0.242254	Up	2.96e-12	1.88e-11	Down	5.97e-08	1.13e-07
MSI-LIKE	MSI-LIKE	http://www.gsea-msigdb.org/gsea/msigdb/cards/WATANABE_COLON_CANCER_MSI_VS_MSS_UP	29	Up	1.69e-13	9.62e-13	Down	0.25593	0.280538	Down	0.001793	0.002763	Down	0.084982	0.107644	Down	0.532935	0.552314
SERRATED-LIKE	SERRATED-LIKE	http://www.gsea-msigdb.org/gsea/msigdb/cards/LAIHO_COLORECTAL_CANCER_SERRATED_UP || https://www.nature.com/articles/1209778	104	Up	4.4e-14	2.79e-13	Down	8.58e-16	9.78e-15	Down	5.7e-14	3.61e-13	Down	0.269007	0.319446	Up	3.12e-05	5.39e-05
TRANSIT AMPLIFYING	TRANSIT_AMPLIFYING	PMID: 23584089	47	Down	1.28e-18	1.46e-17	Up	9.11e-08	2.08e-07	Up	5.85e-12	2.38e-11	Up	3.41e-21	4.87e-20	Down	5.71e-11	1.48e-10
STROMAL	STROMAL	PMID: 24113773	53	Down	0.005893	0.008612	Down	6.89e-20	1.96e-18	Down	4.28e-07	8.72e-07	Down	2.48e-14	1.76e-13	Up	9e-29	1.71e-27
HEPATOCYTE GROWTH FACTOR	HEPATOCYTE GROWTH FACTOR	http://www.gsea-msigdb.org/gsea/msigdb/cards/RUTELLA_RESPONSE_TO_HGF_UP	416	Up	0.089386	0.108405	Down	1.62e-09	4.85e-09	Down	1.46e-27	8.32e-26	Down	0.241907	0.293376	Up	2.61e-13	1.14e-12
NOTCH1 SIGNALING	NOTCH1_SIGNALING	http://www.gsea-msigdb.org/gsea/msigdb/cards/VILIMAS_NOTCH1_TARGETS_UP	52	Down	0.001828	0.002895	Down	5.23e-08	1.35e-07	Down	1.08e-10	3.4e-10	Down	1.28e-05	2.93e-05	Up	2.73e-18	1.73e-17
WOUND SIGNALING	WOUND_SIGNALING	http://www.gsea-msigdb.org/gsea/msigdb/cards/ROY_WOUND_BLOOD_VESSEL_UP	49	Up	0.120091	0.139698	Down	1.5e-12	8.57e-12	Down	0.004655	0.006983	Down	1.01e-06	3.21e-06	Up	3.7e-10	9.16e-10
CELL MIGRATION SIGNALING	CELL_MIGRATION_SIGNALING	http://www.gsea-msigdb.org/gsea/msigdb/cards/WU_CELL_MIGRATION	177	Up	1.59e-19	2.26e-18	Down	6.27e-05	0.000105	Down	3.5e-09	9.06e-09	Down	0.890681	0.890681	Up	0.531768	0.552314
CELL CYCLE CHECKPOINTS	CELL_CYCLE_CHECKPOINTS	http://www.gsea-msigdb.org/gsea/msigdb/cards/GO_CELL_CYCLE_CHECKPOINT	215	Up	1.84e-06	4.19e-06	Up	0.254533	0.280538	Down	0.989823	0.989823	Up	1.29e-10	6.69e-10	Down	4.26e-09	9.34e-09
DNA REPAIR MECHANISM	DNA_REPAIR_MECHANISM	http://www.gsea-msigdb.org/gsea/msigdb/cards/REACTOME_DNA_REPAIR	102	Up	4.98e-05	9.78e-05	Up	0.009565	0.013298	Down	0.866601	0.882076	Up	5.56e-09	2.44e-08	Down	3.76e-09	8.57e-09
GLYCOLYSIS	GLYCOLYSIS	http://www.gsea-msigdb.org/gsea/msigdb/cards/HALLMARK_GLYCOLYSIS	198	Up	5.96e-13	2.83e-12	Up	0.131396	0.156032	Down	3.52e-07	7.71e-07	Up	1.3e-06	3.9e-06	Down	6.79e-05	0.000114
MITOCHONDRIA SIGNALING	MITOCHONDRIA_SIGNALING	http://www.gsea-msigdb.org/gsea/msigdb/cards/WONG_MITOCHONDRIA_GENE_MODULE	202	Up	1.37e-08	3.54e-08	Up	9.11e-08	2.08e-07	Down	4.43e-10	1.26e-09	Up	1.83e-20	2.09e-19	Down	2.27e-11	6.17e-11
HALLMARK FATTY ACID METABOLISM	FATTY_ACID_METABOLISM	http://www.gsea-msigdb.org/gsea/msigdb/cards/HALLMARK_FATTY_ACID_METABOLISM	158	Up	0.000103	0.000189	Up	0.0247	0.033522	Down	3.33e-11	1.12e-10	Up	2.44e-08	9.38e-08	Down	0.015924	0.020904
ALLOGRAFT REJECTION	ALLOGRAFT_REJECTION	http://www.gsea-msigdb.org/gsea/msigdb/cards/HALLMARK_ALLOGRAFT_REJECTION	199	Down	0.06705	0.085847	Down	6.5e-13	4.63e-12	Down	9.45e-23	1.8e-21	Down	8e-06	1.98e-05	Up	3.23e-25	4.6e-24
CYTOTOXIC T CELL	CYTOTOXIC_TCELL	http://www.gsea-msigdb.org/gsea/msigdb/cards/BIOCARTA_TCYTOTOXIC_PATHWAY	12	Down	2.75e-08	6.81e-08	Down	5.61e-06	1.07e-05	Down	7.66e-12	2.91e-11	Down	9.54e-06	2.27e-05	Up	3.97e-20	3.77e-19
PD1	PD1	http://www.gsea-msigdb.org/gsea/msigdb/cards/REACTOME_PD_1_SIGNALING	23	Down	4.7e-06	1.03e-05	Down	2.05e-07	4.5e-07	Down	1.83e-12	8.03e-12	Down	0.000105	0.000214	Up	3.88e-20	3.77e-19
CTLA4	CTLA4	http://www.gsea-msigdb.org/gsea/msigdb/cards/BIOCARTA_CTLA4_PATHWAY	19	Down	6.13e-05	0.000116	Down	5.66e-10	1.9e-09	Down	3.83e-09	9.49e-09	Down	4.61e-05	9.74e-05	Up	1.12e-18	7.99e-18
INFLAMMATORY RESPONSE	INFLAMMATORY_RESPONSE	http://www.gsea-msigdb.org/gsea/msigdb/cards/HALLMARK_INFLAMMATORY_RESPONSE	196	Up	0.167926	0.184072	Down	1.39e-10	5.5e-10	Down	3.74e-21	5.33e-20	Down	0.000532	0.000948	Up	2.97e-16	1.54e-15
INTERFERON GAMMA	INTERFERON_GAMMA	http://www.gsea-msigdb.org/gsea/msigdb/cards/REACTOME_INTERFERON_GAMMA_SIGNALING	60	Up	0.128372	0.146344	Down	1.42e-13	1.16e-12	Down	1.67e-13	9.53e-13	Down	0.035203	0.048813	Up	4.39e-13	1.67e-12
INTERFERON ALPHA	INTERFERON_ALPHA	http://www.gsea-msigdb.org/gsea/msigdb/cards/HALLMARK_INTERFERON_ALPHA_RESPONSE	93	Up	1.04e-10	3.69e-10	Down	3.72e-18	7.06e-17	Down	8.63e-07	1.7e-06	Down	0.786013	0.800049	Up	0.000448	0.000672
COLLAGEN FORMATION	COLLAGEN_FORMATION	http://www.gsea-msigdb.org/gsea/msigdb/cards/REACTOME_COLLAGEN_FORMATION	54	Up	0.707529	0.707529	Down	2.38e-08	6.47e-08	Down	0.433438	0.475115	Down	6.46e-11	3.68e-10	Up	1e-09	2.37e-09
HALLMARK ADIPOGENESIS	HALLMARK_ADIPOGENESIS	http://www.gsea-msigdb.org/gsea/msigdb/cards/HALLMARK_ADIPOGENESIS	199	Up	0.000318	0.00055	Up	0.286677	0.308313	Down	4.22e-15	3e-14	Up	4.86e-08	1.73e-07	Down	0.250991	0.269934
HALLMARK PEROXISOME	HALLMARK_PEROXISOME	http://www.gsea-msigdb.org/gsea/msigdb/cards/HALLMARK_PEROXISOME	104	Up	0.016159	0.02193	Up	0.059536	0.075693	Down	5.62e-06	1e-05	Up	7.87e-07	2.64e-06	Down	0.027116	0.032886
MITOTIC SPINDLE	MITOTIC_SPINDLE	http://www.gsea-msigdb.org/gsea/msigdb/cards/HALLMARK_MITOTIC_SPINDLE	197	Up	1.64e-10	5.19e-10	Down	0.000496	0.000785	Down	0.381166	0.43453	Up	0.000816	0.00141	Down	0.006991	0.009488
MEK SIGNALING	MEK_SIGNALING	http://www.gsea-msigdb.org/gsea/msigdb/cards/MEK_UP.V1_UP	181	Up	9.59e-12	3.9e-11	Down	0.00106	0.001549	Down	4.11e-07	8.67e-07	Up	0.638423	0.686605	Up	0.70868	0.721335
EGFR SIGNALING	EGFR_SIGNALING	http://www.gsea-msigdb.org/gsea/msigdb/cards/EGFR_UP.V1_UP	182	Up	1.06e-09	3.18e-09	Down	1.09e-12	6.89e-12	Down	1.78e-09	4.84e-09	Down	0.343659	0.38409	Up	0.000137	0.000224
PDGFRA SIGNALING	PDGFRA_SIGNALING	http://www.gsea-msigdb.org/gsea/msigdb/cards/KANG_GIST_WITH_PDGFRA_UP	48	Down	0.658678	0.67044	Down	2.57e-07	5.42e-07	Down	1.52e-07	3.47e-07	Down	3.85e-06	9.96e-06	Up	1.73e-12	5.79e-12
VEGF SIGNALING	VEGF_SIGNALING	http://www.gsea-msigdb.org/gsea/msigdb/cards/GO_POSITIVE_REGULATION_OF_VASCULAR_ENDOTHELIAL_GROWTH_FACTOR_SIGNALING_PATHWAY	6	Down	0.081359	0.100815	Down	0.069495	0.084282	Down	0.179657	0.213343	Down	0.025028	0.036579	Up	0.000682	0.000997
ERK1/2 SIGNALING	ERK1/2_SIGNALING	http://www.gsea-msigdb.org/gsea/msigdb/cards/GO_POSITIVE_REGULATION_OF_ERK1_AND_ERK2_CASCADE	161	Down	0.389879	0.404057	Down	0.000767	0.00115	Down	1.49e-06	2.84e-06	Down	0.004542	0.007398	Up	4.17e-08	8.49e-08
NFKB	NFKB	http://www.gsea-msigdb.org/gsea/msigdb/cards/HALLMARK_TNFA_SIGNALING_VIA_NFKB	196	Up	2.49e-05	5.07e-05	Down	1.24e-14	1.18e-13	Down	7.84e-21	8.94e-20	Down	0.078632	0.101864	Up	1.14e-11	3.25e-11
IL6-STAT3	IL6-STAT3	http://www.gsea-msigdb.org/gsea/msigdb/cards/HALLMARK_IL6_JAK_STAT3_SIGNALING	86	Up	0.324891	0.342941	Down	7.09e-06	1.3e-05	Down	5.43e-18	5.16e-17	Down	0.002564	0.004299	Up	1.23e-12	4.39e-12
COMPLEMENT SIGNALING	COMPLEMENT_SIGNALING	http://www.gsea-msigdb.org/gsea/msigdb/cards/HALLMARK_COMPLEMENT	195	Up	0.024517	0.032499	Down	5.38e-09	1.53e-08	Down	6.55e-23	1.8e-21	Down	0.035967	0.048813	Up	1.83e-12	5.8e-12
HYPOXIA	HYPOXIA	http://www.gsea-msigdb.org/gsea/msigdb/cards/WACKER_HYPOXIA_TARGETS_OF_VHL	13	Up	1.49e-10	5.01e-10	Down	0.792024	0.792024	Down	0.032345	0.041902	Up	0.583267	0.639351	Down	0.035297	0.041915
WNT SIGNALING	WNT_SIGNALING	http://www.gsea-msigdb.org/gsea/msigdb/cards/PID_WNT_CANONICAL_PATHWAY	20	Up	0.015286	0.021251	Down	0.702382	0.714925	Down	0.421539	0.471131	Up	0.000288	0.000548	Down	0.017528	0.022202
TGFB SIGNALING	TGFB_SIGNALING	http://www.gsea-msigdb.org/gsea/msigdb/cards/HALLMARK_TGF_BETA_SIGNALING	54	Up	0.000879	0.001474	Down	9.86e-07	2.01e-06	Down	0.09888	0.122526	Down	0.700568	0.726044	Up	0.096363	0.109853
5FU RESISTANCE	5FU_RESISTANCE	PMID: 28692036	67	Up	2.47e-12	1.08e-11	Down	1.12e-11	5.79e-11	Down	1.15e-05	1.98e-05	Down	0.341583	0.38409	Up	0.021194	0.026262
MEKi RESISTANCE	MEKi_RESISTANCE	PMID: 30353166	65	Up	5.95e-09	1.7e-08	Down	1.8e-11	7.91e-11	Down	0.00019	0.000319	Down	0.026915	0.038355	Up	0.000879	0.001253
ICKi RESPONDERS INFG	ICKi_RESPONDERS_INFG	PMID: 28650338	9	Down	0.107983	0.12823	Down	1.9e-05	3.28e-05	Down	0.001198	0.001897	Down	0.017379	0.026772	Up	2.89e-07	5.31e-07
SECRETORY PROGENITOR	SECRETORY PROGENITOR	PMID:29802404	71	Up	1.31e-11	4.98e-11	Down	0.059757	0.075693	Down	0.000243	0.000395	Up	0.047707	0.063239	Down	0.117823	0.131685
GOBLET CELL	GOBLET CELL	https://panglaodb.se/markers.html?cell_type=%27Goblet%20cells%27	21	Up	7.51e-09	2.04e-08	Up	0.065389	0.081025	Down	0.02876	0.038124	Up	0.014287	0.02262	Down	0.000261	0.000402
CHOLANGIOCYTE	CHOLANGIOCYTE	PMID: 30348985	18	Up	4.45e-13	2.31e-12	Up	0.567657	0.5883	Down	0.010036	0.013952	Up	0.133266	0.165134	Down	0.002822	0.003924
LGR5+ STEM CELL	LGR5+ STEM CELL	PMID: 24326621 || PMID: 25907613	5	Down	0.00136	0.002216	Up	1.45e-10	5.5e-10	Up	0.521637	0.550617	Up	0.285971	0.33266	Down	0.016136	0.020904
ENTEROCYTE	ENTEROCYTE	https://panglaodb.se/markers.html?cell_type=%27Enterocytes%27 || PMID: 30814735	32	Up	0.067774	0.085847	Up	0.000365	0.000595	Down	0.160066	0.194122	Up	5.4e-26	1.54e-24	Down	1.01e-11	3.02e-11
HEPATOCYTE	HEPATOCYTE	https://panglaodb.se/markers.html?cell_type=%27Hepatocytes%27	148	Up	0.004162	0.006412	Up	0.059572	0.075693	Down	2.63e-10	7.9e-10	Up	1.72e-06	4.84e-06	Down	0.166941	0.182993
DCLK1+ CELL	DCLK1+ CELL	PMID:29802404	98	Down	0.007022	0.010006	Down	7.25e-26	4.13e-24	Down	6.73e-08	1.6e-07	Down	6.29e-16	5.97e-15	Up	3.69e-35	1.05e-33
PROCR+ CELL	PROCR+ CELL	PMID:29802404	21	Down	0.005027	0.00754	Down	0.000598	0.000921	Down	0.007744	0.011318	Down	0.000305	0.000561	Up	5.21e-09	1.1e-08

## Sheet: Table S5
Table S5: Associations of the LMS subtypes (grouped) with mutations and selected clinical variables
Subtype	TP53		Total	Subtype	KRAS		Total	Subtype	KRAS		Total	Subtype	Primary tumor differentiation		Primary tumor Location		Total	Subtype	Synchronous liver metastasis		Total	Subtype	Extrahepatic disease		Total
	Mut	WT			Mut	WT			Mut	WT			Well/Moderate	Poor	Distal	Proximal			Metachronous	Synchronous			No	Yes
LMS1-4	105	24	129	LMS1	21	9	30	LMS1	21	9	30	LMS1/5	42	16	49	21	70	LMS1-4	35	94	129	LMS1	22	8	30
	81.4 %	18.6 %	100 %		70 %	30 %	100 %		70 %	30 %	100 %		72.4 %	27.6 %	70 %	30 %	100 %		0.271	72.9 %	100 %		73.3 %	26.7 %	100 %
LMS5	17	23	40	LMS2-5	52	87	139	LMS3	19	13	32	LMS2-4	89	4	85	14	99	LMS5	3	37	40	LMS2-5	107	32	139
	42.5 %	57.5 %	100 %		37.4 %	62.6 %	100 %		59.4 %	40.6 %	100 %		95.7 %	4.3 %	85.9 %	14.1 %	100 %		7.5 %	92.5 %	100 %		77 %	0.23	100 %
Total	122	47	169	Total	73	96	169	Total	40	22	62	Total	131	20	134	35	169	Total	38	131	169	Total	136	33	169
	72.2 %	27.8 %	100 %		43.2 %	56.8 %	100 %		64.5 %	35.5 %	100 %		86.8 %	13.2 %	79.3 %	20.7 %	100 %		22.5 %	0.775	100 %		0.805	19.5 %	100 %
Fisher's exact test for count data	p=4.9e-06, OR=5.84				p=0.002, OR=3.87				p=0.43, OR=1.58				p=8.8e-05, OR=8.35		p=0.02, OR=2.6				p=0.009, OR=4.56				p=0.64, OR=0.82

## Sheet: Table S6
Table S6: Associations of the LMS groups with clinical variables
Subtype		Treatment		Gender		Age		Primary tumor differentiation		Primary tumor Location		Synchronous metastasis		Size of largest metastasis		No. of liver metastases		Extrahepatic disease
		Neoadjuvant	Previous chemo & naïve	Male	Female	<median	>=median	Well/moderate	Poor	Distal	Proximal	No	Yes	<median	>=median	<median	>=median	No	Yes
LMS1	n samples	24	6	20	10	17	13	19	8	19	11	9	21	14	15	13	17	22	8
	frequency	80 %	0.2	66.7 %	33.3 %	56.7 %	43.3 %	70.4 %	29.6 %	63.3 %	36.7 %	30.0 %	70.0 %	0.483	51.7 %	43.3 %	56.7 %	73.3 %	26.7 %
LMS2	n samples	13	4	9	8	8	9	15	2	15	2	5	12	7	10	5	12	12	5
	frequency	0.765	23.5 %	52.9 %	47.1 %	0.471	52.9 %	88.2 %	11.8 %	88.2 %	11.8 %	29.4 %	76.5 %	41.2 %	58.8 %	29.4 %	70.6 %	70.6 %	29.4 %
LMS3	n samples	19	13	20	12	11	21	29	1	26	6	12	20	23	9	19	13	25	7
	frequency	59.4 %	40.6 %	62.5 %	37.5 %	34.4 %	65.6 %	96.7 %	3.3 %	81.2 %	18.8 %	37.5 %	62.5 %	71.9 %	28.1 %	59.4 %	0.407	78.1 %	21.9 %
LMS4	n samples	35	15	31	19	23	27	45	1	44	6	9	41	25	25	25	25	38	12
	frequency	70 %	30 %	62 %	38 %	46 %	54 %	97.9 %	2.1 %	88 %	12 %	18 %	82 %	50 %	50 %	50 %	50 %	76 %	24 %
LMS5	n samples	39	1	25	15	19	21	23	8	30	10	3	37	13	27	14	26	32	8
	frequency	0.975	0.025	62.5 %	37.5 %	47.5 %	52.5 %	74.2 %	25.8 %	75 %	25 %	7.5 %	92.5 %	32.5 %	67.5 %	35 %	65 %	80 %	20 %
Statistics across subtypesa		Fisher's Exact p=0.001		χ2 p= 0.93		χ2 p= 0.53		Fisher's Exact p=0.001		Fisher's Exact p=0.09		Fisher's Exact p=0.02		χ2 p= 0.02		χ2 p= 0.17		Fisher's Exact p=0.92
aFisher's exact test for count data with cell count < 5 (marked with colored cells); otherwise Pearson's chi-squared test (χ2).

## Sheet: Table S7
Table S7: Univariable Cox Proportional hazard analysis
Variable	5-year OS		5-year CSS
	HR (95% CI)	P-valuea	HR (95% CI)	P-valuea
Age (Continuous)	1(0.98-1)	0.72	0.99(0.97-1)	0.54
Gender (Ref: Female)	2.2(1.5-3.4)	0.00022	2.2(1.4-3.4)	0.00047
Primary tumor location (Ref: Distal)b	1.4(0.88-2.1)	0.16	1.4(0.87-2.2)	0.17
Primary tumor differentiation (Ref: Well/moderate)	2(1.2-3.3)	0.01	1.9(1.1-3.3)	0.027
Nodal status primary tumor (Ref: N0)	1(0.68-1.6)	0.84	0.96(0.62-1.5)	0.87
Synchronous liver metastasis (Ref: Metachronous)	0.93(0.59-1.5)	0.74	0.92(0.58-1.5)	0.74
Previous resection/radiofrequency ablation of CRLM (Ref: No)	0.72(0.45-1.2)	0.17	0.7(0.43-1.2)	0.17
Systemic oncological treatment prior to tumor sampling (Ref: Naïve)	2.6(1.1-6.5)	0.04	2.4(0.98-6)	0.054
Neoadjuvant treatment (Ref: No)c	1.4(0.89-2.3)	0.14	1.4(0.84-2.2)	0.21
Previous chemotherapy (Ref: No)	1.2(0.82-1.8)	0.33	1.3(0.84-1.9)	0.25
Targeted treatment, previous or neoadjuvant (Ref:No)	0.92(0.6-1.4)	0.68	0.99(0.64-1.5)	0.96
Radiofrequency ablation (Ref: No)	1(0.6-1.8)	0.87	1.1(0.6-1.9)	0.83
R-status liver (Ref: R0/1)	3.2(1.6-6.4)	0.0009	3.2(1.5-6.7)	0.0018
Extrahepatic disease (Ref: R0/1)	2.5(1.7-3.8)	1.4e-05	3(1.9-4.5)	6.5e-07
Number of liver metastases (Ref: <Median)	1.5(1-2.2)	0.052	1.4(0.96-2.1)	0.079
Molecular subtypes (Ref: LMS2-5)	2.4(1.5-3.7)	0.00011	2.1(1.3-3.3)	0.0035
ap-values from Wald-test
b Primary tumor location (Right versus Left/Rectum)
C Tumors had either Neoadjuvant treatment or were Naïve.Tumors previously treated with chemotherapy were excluded.

## Sheet: Table S8
Table S8: Multivariable Cox Proportional hazard analysis
Variable	5-year OS		5-year CSS
	HR (95% CI)	P-valuea	HR (95% CI)	P-valuea
Gender (Ref: Female)	2.2(1.38-3.52)	0.0001	2.2(1.3-3.6)	0.0017
Primary tumor differentiation (Ref: Well/moderate)	1.68(0.94-3)	0.08	1.8(0.95-3.3)	0.071
Systemic oncological treatment prior to tumor sampling (Ref: Naïve)	1.81(0.72-4.52)	0.21	1.7(0.67-4.2)	0.27
R-status liver (Ref: R0/1)	1.83(0.87-3.87)	0.11	1.7(0.79-3.8)	0.17
Extrahepatic disease (Ref: R0/1)	2.15(1.33-3.45)	0.002	2.6(1.6-4.2)	0.00014
Molecular subtypes (Ref: LMS2-5)	2.38(1.42-3.98)	0.0001	2.1(1.2-3.7)	0.008
ap-values from Wald-test

## Sheet: Table S9
Table9: Clinical information of GSE131418 dataset according to LMS subtypes
Subtype	NeoAdjuvant		Primary location		Gender
	Yes	No	Distal	Proximal	Female	Male
LMS1	15	4	10	8	9	10
	78.9 %	21.1 %	55.6 %	44.4 %	47.4 %	52.6 %
LMS3	6	2	5	3	5	3
	75 %	25 %	62.5 %	37.5 %	62.5 %	37.5 %
LMS4	42	27	60	9	28	41
	60.9 %	39.1 %	87 %	13 %	40.6 %	59.4 %
LMS5	34	11	31	14	15	30
	75.6 %	24.4 %	68.9 %	31.1 %	33.3 %	66.7 %
Total	97	44	106	34	57	84
	68.8 %	31.2 %	75.7 %	24.3 %	40.4 %	59.6 %
	Fisher's p=0.29		Fisher's p=0.008		Fisher's p=0.402
% within Subtype

## Sheet: Table S10
Table S10:Predictive RF model specification
The comparison between the class labels generated by trained model with initial NMF results ("true" classes)
	LMS1	LMS2	LMS3	LMS4	LMS5
Sensitivity	0.966667	1	0.90625	1	1
Specificity	1	1	1	0.97479	0.992248
Pos Pred Value	1	1	1	0.943396	0.97561
Neg Pred Value	0.992857	1	0.978571	1	1
Balanced Accuracy	0.983333	1	0.953125	0.987395	0.996124
Overall Statistics
Accuracy, 95% CI : 0.9763(0.9405, 0.9935)
Genes (n=180) selected in final RF model
HGNC SYMBOL	Variable Importance
ANXA1	4.02892
MYO5A	3.82085
CLIP4	3.53156
DOCK2	3.47452
OLFM4	3.37748
SATB2	3.11169
GCNT3	2.64725
PIK3CG	2.61766
PLXNC1	2.54766
NCKAP1L	2.40062
KCTD12	2.25737
MS4A4A	2.10835
DOCK8	2.0863
CD84	2.00767
TM6SF1	1.97047
CCDC88A	1.96674
DOCK10	1.89561
GRM8	1.88116
IRAK3	1.84276
LY6G6D	1.83954
RUBCNL	1.826
CYP2S1	1.70594
CD53	1.6948
SLC1A3	1.6936
TFEC	1.68623
CLEC7A	1.68234
FAM129A	1.65956
LIPH	1.65839
HAVCR2	1.64476
LRRC19	1.62212
PLCB4	1.61099
LYZ	1.6034
C10orf99	1.59236
CLDN3	1.58877
PTPN13	1.58087
PTPRC	1.57567
MMP2	1.54643
SOAT1	1.48633
KLHL6	1.47539
SLC44A4	1.46519
FYB1	1.4445
PTPN22	1.44131
CTSK	1.43381
ERBB3	1.43061
MIR3064	1.39103
CXCR4	1.3846
RAB25	1.36396
LY86	1.36264
RNF43	1.34823
PRSS8	1.34445
KRT19	1.34297
CDCA7	1.30295
CKMT1A	1.29995
SLC26A3	1.29877
GPR160	1.29499
EPCAM	1.26682
ANXA3	1.26413
SERPINB5	1.26022
SLC26A2	1.25046
FXYD3	1.25027
ITGAX	1.24207
TMEM236	1.24058
MAL2	1.22909
NEXN	1.21587
LINC01559	1.20941
CEACAM5	1.20899
HLA-DMB	1.20291
MIR3606	1.19932
PPP1R1B	1.19671
GNG4	1.19204
MSR1	1.18797
C3AR1	1.18747
CLDN7	1.18627
RPS6KA6	1.18478
LGALS4	1.17931
HACD4	1.17552
MIR1245A	1.16919
CTSE	1.16783
TRIM31	1.1636
GPR34	1.16241
SLC7A11	1.15609
SLC6A20	1.15097
TMPRSS4	1.14837
PLXDC2	1.14761
GUCY2C	1.13899
PRR15L	1.13786
NCR3LG1	1.13751
CYTIP	1.13652
MYO1A	1.13229
RAB31	1.12762
ACSL5	1.12436
ABHD17C	1.12058
AHNAK2	1.1195
CD109	1.11923
BCAT1	1.11486
AXIN2	1.11268
S100A14	1.11237
CD86	1.11129
GPR171	1.10881
TMEM45B	1.1061
DACH1	1.09442
GPNMB	1.08847
PERP	1.08634
HHLA2	1.08374
BAIAP2L1	1.08112
NXPE4	1.07767
PLA2G4A	1.06613
CDHR1	1.06309
PARM1	1.06119
KCNH8	1.0507
LINC02418	1.04397
MUC13	1.04131
GPA33	1.04131
ARHGEF38	1.0373
PRELID3B	1.03608
MNDA	1.02847
NFE2L3	1.02718
LINC01006	1.02264
AKR1B1	1.01516
LINC01748	1.00526
TRPM6	1.00522
MIR5047	1.00312
CLDN4	1.00228
TSPAN1	0.995382
CEACAM1	0.99335
KLK6	0.974171
RNASE6	0.972042
RGS1	0.967222
UCA1	0.964426
DUOX2	0.964162
MIR4774	0.960555
MIR421	0.955301
CAB39L	0.952603
VIL1	0.93116
AEBP1	0.927887
EVI2B	0.920389
ANKRD40CL	0.910785
CD48	0.900947
DSG3	0.88464
NKD1	0.880343
MANSC1	0.877133
LAIR1	0.871913
PLTP	0.870614
OXGR1	0.856237
LAMC2	0.851361
GPRC5A	0.849822
LCN2	0.840073
ITGBL1	0.833335
GLRA2	0.813295
DPEP1	0.812086
FRZB	0.802694
AGR2	0.798932
PLS1	0.797142
CEACAM7	0.790504
LGR5	0.779722
MEP1A	0.770133
KRT20	0.761736
CD37	0.754149
FAP	0.752675
TYROBP	0.741951
BCL2L15	0.74073
CPA6	0.736865
HTR1D	0.734167
MIR555	0.732893
SLAMF8	0.726914
GALNT3	0.716639
SLC6A8	0.70102
MYO5C	0.668367
ITGB6	0.666069
HUNK	0.664041
SCEL	0.646821
TAS2R4	0.601437
CD96	0.547906
COL17A1	0.540569
MOXD1	0.536921
PTPRR	0.524766
TFF1	0.507233
GPSM2	0.460679
NCF2	0.323671
MUC20	0.125731
